# Supplementary material for: A conserved strategy for inducing appendage regeneration in moon jellyfish, Drosophila, and mice
Source: eLife. 2021 Dec 7;10:e65092. doi: 10.7554/eLife.65092 (PMC8782573; doi:10.7554/eLife.65092)
Supplement: Figure 5—source code 1. [file elife-65092-fig5-code1.zip]

Archive with 1 entries (1 files):
- DrosophilaCode.m
